# Supplementary material for: High-Throughput Phototactic Ecotoxicity Biotests with Nauplii of Artemia franciscana
Source: Toxics. 2022 Aug 29;10(9):508. doi: 10.3390/toxics10090508 (PMC9501151; doi:10.3390/toxics10090508)
Supplement: Supplementary file 1 [file toxics-10-00508-s001.zip]

Archive with 1 entries (1 files):
- toxics-1874602-supplementary.pdf
